# Supplementary material for: PSA-Responsive Aptamer-Based Switchable Aggregates of Ultrasmall Gold Nanoparticles
Source: Sensors (Basel). 2025 Dec 20;26(1):33. doi: 10.3390/s26010033 (PMC12787490; doi:10.3390/s26010033)
Supplement: Supplementary file 1 [file sensors-26-00033-s001.zip]

Archive with 1 entries (1 files):
- sensors-3994742-supplementary.pdf
